# Supplementary material for: Study on the Mechanism of Influencing Adolescents’ Willingness to Participate in Ice Sports
Source: Children (Basel). 2023 Jun 19;10(6):1080. doi: 10.3390/children10061080 (PMC10297628; doi:10.3390/children10061080)
Supplement: Supplementary file 1 [file children-10-01080-s001.zip]

Archive with 1 entries (1 files):
- children-2388139-supplementary.pdf
